# Supplementary material for: Multivariate analysis for agro-morphological and quality traits in groundnut (Arachis hypogaea L.) genotypes in Eastern Ethiopia
Source: PLoS One. 2026 Apr 30;21(4):e0347850. doi: 10.1371/journal.pone.0347850 (PMC13132432; doi:10.1371/journal.pone.0347850)
Supplement: S1 File — This dataset was used for multivariate statistical analysis including PCA, cluster analysis, and genetic distance analysis. (XLSX) [file pone.0347850.s002.xlsx]

## Sheet: Sheet1
REP	TRT	DT75%	DPM90%	GFP	SCH	NPP	NSP	PHT	NBP	BY	SP	DPY (t/ha)	KY (t/ha)	HSW	HI	OC (%)	OY
1	1	64	124	60	46	30.4	2	26.4	7	280	60	1.68519	1.06167	67.12	49.5	50.7	0.538265
1	2	55	116	63	40	27.2	2	21.8	6.2	200	56	1.98148	1.49231	47.62	40.425	51.2333	0.76456
1	3	65	129	64	60	28.4	1.4	24.4	8	285	75	2.27278	1.89856	66.4	70.09	50.4	0.956874
1	4	52	111	54	58	42.6	2	28.2	5.2	265	70	1.55556	1.13244	45.45	47.4783	49.3	0.558295
1	5	55	113	51	51	47.4	2.2	28.8	7.6	280	70	2.88148	2.06422	75.71	70.0182	49.6	1.02385
1	6	54	112	58	65	34.4	2	30.6	6.4	285	76	1.51852	1.19583	48.36	84	47.4	0.566825
1	7	56	117	61	54	32.6	2	31.2	5.2	200	60	2	1.26	49.91	49.25	47.8	0.60228
1	8	52	111	59	50	36.2	2	25.4	6.6	280	65	2.62963	1.79472	59.6	58.0125	48.4	0.868646
1	9	55	115	60	39	32.4	2	23.8	5.8	205	70	1.90741	1.40194	54.41	47.5588	48.5	0.679943
1	10	55	116	61	42	32.2	2	24.8	6.8	275	60	2.75926	1.73833	58.84	49.7818	49.5	0.860475
1	11	62	121	59	54	32.6	2	21.8	5	270	65	1.91481	1.52767	50.57	62.3333	47.4	0.724116
1	12	62	118	56	62	49	2	28.6	7.2	310	75	2.33333	1.82	56.14	64.6087	47.5	0.8645
1	13	55	114	59	40	39.2	1.6	21.8	6	295	60	2.42593	1.51378	50.01	56.8	47.8	0.723586
1	14	62	122	64	51	37.6	2	32.4	8.8	285	70	2.72222	1.98178	66.8	43.207	49.3	0.977016
1	15	56	118	66	73	39.6	1.4	33.8	8.4	330	74	2.974	2.00206	72.77	68.5	50.3667	1.00837
1	16	55	114	51	51	29.8	2	27.2	4.6	260	76	2.2963	1.6717	52.47	63.6	43.2	0.722176
1	17	56	119	63	37	22	1.8	13.6	5.6	200	60	1.43593	0.898333	52.33	67.8462	47.5	0.426708
1	18	55	115	60	59	34.4	1.8	28.8	8.2	275	72	2.53704	1.99792	58.56	81.9	49.3	0.984973
1	19	65	126	61	47	29.2	2	25.6	7.4	285	65	2.88889	1.84792	56.41	68.25	47.4	0.875914
1	20	53	115	64	40	28.8	2	26.8	6.4	230	65	2.12963	1.45347	42.68	48.5761	49.5	0.719469
1	21	51	110	59	55	27	2	24	5.6	287	65	2.02963	1.76722	56.24	70.7778	50.4	0.890679
1	22	63	124	63	44	28	1.4	25.6	6	265	60	2.28537	1.59333	45.23	28	50.5	0.804632
1	23	52	110	58	38	33	2	14.2	8.6	321	65	2.42222	1.87542	62.22	59.125	50.5	0.947087
1	24	55	114	59	44	37.2	1.6	23.6	6.8	298	70	1.44444	1.46761	58.64	57.6098	47.7	0.70005
1	25	54	112	50	60	34.8	1.6	23.2	5.4	260	60	2	1.71	60.92	67.8	50	0.855
1	26	56	119	66	65	38	2	25.4	8	246	65	2.42593	1.63993	56.29	64.5778	50.1	0.821603
1	27	52	112	60	49	27.2	2	25.8	5.4	229	65	2.05556	1.38956	51.39	52.3355	48.7333	0.677177
1	28	52	112	50	41	34.4	2	32	8.8	285	70	2.55185	2.15461	73.52	78.5	51.4	1.10747
1	29	56	117	61	52	45.6	2	32.8	9.8	378	76	3.29826	2.70333	75.72	81.25	50.6	1.36788
1	30	56	118	68	40	46.2	2	24.4	6.4	366	70	2.25926	1.98474	65.64	79.6679	51.2	1.01619
1	31	56	120	53	60	32.6	2	26	4.2	230	65	2.46804	1.86953	58.52	66.3804	47.6	0.889896
1	32	55	114	56	61	34	1.8	30.4	8.2	286	65	3	2.0475	72	66.4828	51.3	1.05037
1	33	55	113	49	45	36.2	2	26.4	6.2	319	75	2.42593	1.89222	57.66	54.6	50.2	0.949896
1	34	55	114	59	60	28	2	26.4	7.4	290	74	1.64815	1.19889	55.6	75.7162	50.3	0.603042
1	35	60	120	60	57	41.2	1.8	29.6	5	355	65	2.75926	1.88319	58.84	54.993	49.3	0.928415
1	36	63	124	61	55	30.8	1.8	29.4	6.2	294	75	2.37485	1.74444	56.38	45	49.7	0.866989
2	1	64	126	61	44	29.4	2	23	4.8	275	60	2.03704	1.28333	70.89	45.9535	50.5	0.648083
2	8	54	113	59	52	30.2	1.8	24.6	4.8	195	65	2.48148	1.56333	60.91	56.5	51.5	0.805117
2	16	53	112	52	49	32.2	2	30.6	4.2	265	80	1.87426	1.76156	44.68	63.3905	50.2	0.884303
2	21	55	114	59	52	29.8	2	28.8	5.4	340	65	2.12963	1.67708	56.84	68.125	49.8	0.835188
2	29	56	120	64	49	46.8	2	36.2	9.2	375	68	3.40741	2.68333	79.84	70.08	51.2	1.37387
2	36	56	119	63	52	34.6	2	33.4	6.6	295	70	2.37037	1.74222	63.22	44.8475	47.1	0.820587
2	2	56	120	64	42	31.8	2	25.6	8.8	210	60	2.16667	1.5925	53.93	42.6774	48.4	0.77077
2	9	52	110	58	40	31.8	1.8	27	6.2	290	70	2.51852	1.85111	57.61	45.5517	50.2	0.929258
2	17	54	113	62	39	52.6	2	16.8	9	320	62	1.44444	0.91	50.47	69.1953	48.3	0.43953
2	22	57	120	63	42	47	2	25.6	5.8	415	60	2.37037	1.60237	48.18	27.0651	49.6	0.794776
2	30	52	110	66	38	61.8	2	34.6	8.6	370	66	2.77778	2.04167	72.08	81.0595	51.3	1.04737
2	35	55	115	60	55	44.4	2	32	6.8	351	70	2.35185	1.80514	62.57	58.8	49.6	0.895349
2	3	62	122	64	58	49.2	2	34	7.8	354	70	2.27778	1.89511	64.7	64.8529	45.3	0.858485
2	10	50	108	60	43	30.6	2	22.6	5.8	270	65	2.14815	1.615	45.11	47.1628	54.1	0.873715
2	18	55	115	60	56	29	2	24.2	5.8	280	70	2.53704	1.89953	54.96	72.6486	51.3	0.974459
2	23	50	108	58	34	45.2	2	27.2	9.6	325	70	2.5	1.96875	59.76	79.9692	48.7	0.958781
2	25	55	116	51	58	44	2	27.6	5.4	259	65	2.46296	1.68097	48.55	69.1721	51.3	0.862339
2	34	50	108	58	58	34.6	2	27.4	7.6	290	75	1.77778	1.29422	53.52	58	50.7	0.656171
2	4	56	118	54	60	38.2	2	30.4	5.2	260	75	1.7037	1.2403	47.9	48.4615	49.5	0.613947
2	11	56	116	60	53	36.4	2	25.4	5	165	60	2.22222	1.51667	48.32	63	51.3	0.77805
2	13	55	114	59	41	43.6	2	23.6	6.6	300	63	2.37037	1.36889	46.5	52.5	48.4	0.662542
2	24	57	117	60	45	40.8	2	27.4	6.4	185	67	1.90741	1.40194	56.66	59.3108	50.5	0.707982
2	26	57	118	67	67	55.2	2	29	7.4	250	60	2.48148	1.54844	55.01	68.04	50.8	0.78661
2	33	54	113	48	42	39.4	2	27.4	6.2	315	73	2.7963	1.90847	44.46	53.3333	51.1	0.975229
2	5	53	112	50	48	40.2	2	30.6	9.6	380	75	2.98148	2.17052	72.83	74.8	50.2333	1.09032
2	12	56	119	53	60	46	2	29.2	7.4	320	70	1.96667	1.79867	58.12	72.1562	48.2	0.866959
2	14	58	120	65	49	31.6	2	32.6	6.4	280	72	2.57407	1.74007	56.85	45.5	49.5667	0.862497
2	19	58	119	61	48	32.4	2	24.4	5.6	265	65	3	1.89	59	76.0566	49.5	0.93555
2	27	54	113	59	46	29	2	29.8	5.8	225	62	1.94444	1.39483	49.89	48	50.6	0.705784
2	32	53	112	57	59	38	2	27.2	8.6	323	65	2.85556	1.99833	61	72.9	45.5	0.90924
2	6	55	114	59	64	31	1.8	32.2	7	280	70	1.41552	1.09872	45.6	85.65	44.7	0.491128
2	7	60	121	61	52	32	2	34.6	5.4	195	64	1.99162	1.25853	46.16	53.0833	47.5	0.597802
2	15	57	117	66	71	38.4	2	33.6	9.4	305	70	3.07407	2.09806	73.25	79.4667	50.5667	1.06092
2	20	57	117	65	38	35.8	2	26	8.6	230	70	1.95928	1.48222	45.69	50.6435	46.5	0.689232
2	28	56	115	49	38	38.6	2	30.2	9.2	290	78	2.96296	2.15704	73.8	80.76	49.2	1.06126
2	31	54	113	52	62	32.8	2	28.6	8.6	298	70	2.55556	1.87833	51.89	70.9655	48.6	0.91287
